# Supplementary material for: Molecular Hybridization Strategy on the Design, Synthesis, and Structural Characterization of Ferrocene-N-acyl Hydrazones as Immunomodulatory Agents
Source: Molecules. 2022 Nov 30;27(23):8343. doi: 10.3390/molecules27238343 (PMC9737981; doi:10.3390/molecules27238343)
Supplement: Supplementary file 1 [file molecules-27-08343-s001.zip]

Archive with 1 entries (1 files):
- molecules-1964833-supplementary.pdf
